# Supplementary material for: Higher underestimation of tumour size post-neoadjuvant chemotherapy with breast magnetic resonance imaging (MRI)—A concordance comparison cohort analysis
Source: PLoS One. 2019 Oct 10;14(10):e0222917. doi: 10.1371/journal.pone.0222917 (PMC6786616; doi:10.1371/journal.pone.0222917)
Supplement: S1 File — (XLSX) [file pone.0222917.s001.xlsx]

## Sheet: Neoadjuvant Breast MRI_20160225
Age	PreNACMRISize	PostNACMRISize	PreNACTstage	PostNACTstage	Histology	pTumorSize	pTumorField	DpTumorFieldSize	DpMRITumorFieldS	DpMRITumorSize	DpMRITumorFieldC	DpMRITumorSizeC	PMRIpTumorField	PMRIpTumorSize	pMRIpTumorSizeC	PMRIpTumorFieldC	pCRPR	mrCRPR	PostopSubtypesC		PreopSubtypes
55.63	5.3	2.1	2	2	IDC	2.5	2.5	0	-0.4	-0.4	0	0	0.84	0.84	0	0	PR	PR	1		Luminal A
55.63	2.1	1.08	2	1	ILC	1.6	1.6	0	-0.52	-0.52	-1	-1	0.675	0.675	-1	-1	PR	PR	1		Luminal A
34.34	10.8	1.3	2	-1	IDC+DCIS	0	3	3	-1.7	1.3	-1	1	0.433333	999	1	-1	CR1	PR	5		Luminal B2
63.11	6.2	3	2	2	IDC	3.5	3.5	0	-0.5	-0.5	0	0	0.857143	0.857143	0	0	PR	PR	2		Luminal B1
53.87	9.7	1.9	2	0	IDC	0	10	10	-8.1	1.9	-1	1	0.19	999	1	-1	CR2	PR	5		HER-2 type
42.3	3.8	1.4	1	-1	IDC+DCIS	0	0	0	1.4	1.4	1	1	999	999	1	1	CR1	PR	3		HER-2 type
48.94	4.3	1.3	2	1	IDC+DCIS	0.8	4.5	3.7	-3.2	0.5	-1	0	0.288889	1.625	1	-1	PR	PR	1		Luminal A
58.94	8	2.7	4	2	IDC	2.1	2.1	0	0.6	0.6	1	1	1.28571	1.28571	1	1	PR	PR	4		TNBC
58.53	3.2	3.4	2	2	IDC	4.7	4.7	0	-1.3	-1.3	-1	-1	0.723404	0.723404	-1	-1	PR	PR	1		Luminal B1
62.29	4.2	0	2	1	IDC+DCIS	0.8	1.4	0.6	-1.4	-0.8	-1	-1	1	1	0	0	PR	CR	4		TNBC
58.44	3	1.7	1	-1	other	0	1.1	1.1	0.6	1.7	1	1	1.54545	999	1	1	CR1	PR	1		Luminal A
54.84	5.1	1.1	2	1	IDC	0.5	1	0.5	0.1	0.6	0	1	1.1	2.2	1	0	PR	PR	3		Luminal B2
56.96	5.9	0.59	2	1	IDC+DCIS	0.15	1	0.85	-0.41	0.44	0	0	0.59	3.93333	1	-1	PR	PR	3		HER-2 type
46.3	4.5	0	2	0	IDC	0	0	0	0	0	0	0	1	1	0	0	CR2	CR	3		Luminal B2
32.05	3.7	0.7	2	1	IDC	0.5	0.5	0	0.2	0.2	0	0	1.4	1.4	1	1	PR	PR	2		HER-2 type
33.87	7.4	3.6	2	2	IDC+DCIS	2.5	2.5	0	1.1	1.1	1	1	1.44	1.44	1	1	PR	PR	4		TNBC
52.59	6.3	1.1	2	2	IDC+DCIS	3.3	3	-0.3	-1.9	-2.2	-1	-1	0.366667	0.333333	-1	-1	PR	PR	1		Luminal A
39.94	6.3	2.4	2	2	IDC	4.5	4.5	0	-2.1	-2.1	-1	-1	0.533333	0.533333	-1	-1	PR	PR	1		Luminal A
65.68	8.4	0.9	3	1	IDC	0.2	0	-0.2	0.9	0.7	1	1	999	4.5	1	1	PR	PR	3		Luminal B1
45.74	6.9	0.7	2	1	IDC+DCIS	0.5	2.8	2.3	-2.1	0.2	-1	0	0.25	1.4	1	-1	PR	PR	1		Luminal A
36.56	3	2.5	2	1	IDC+DCIS	0.3	0	-0.3	2.5	2.2	1	1	999	8.33333	1	1	PR	PR	1		Luminal B1
47.22	10.2	7.9	4	3	IDC	5.1	5.5	0.4	2.4	2.8	1	1	1.43636	1.54902	1	1	PR	PR	3		Luminal B2
66.08	11.9	0.88	4	-1	IDC+DCIS	0	0	0	0.88	0.88	1	1	999	999	1	1	CR1	PR	3		Luminal B2
58.14	6.2	3.4	3	3	IDC+DCIS	0.9	6.5	5.6	-3.1	2.5	-1	1	0.523077	3.77778	1	-1	PR	PR	1		Luminal A
42.17	3.4	0.97	2	0	IDC	0	0.9	0.9	0.07	0.97	0	1	1.07778	999	1	0	CR2	PR	4		TNBC
41.74	6.2	2.5	2	1	IDC	0.6	3.5	2.9	-1	1.9	-1	1	0.714286	4.16667	1	-1	PR	PR	1		Luminal A
59.7	2.8	1.5	2	1	IDC	1	1.7	0.7	-0.2	0.5	0	0	0.882353	1.5	1	0	PR	PR	1		Luminal B2
45.9	3.5	2.9	2	2	IDC+DCIS	6.7	7.8	1.1	-4.9	-3.8	-1	-1	0.371795	0.432836	-1	-1	PR	PR	1		Luminal A
57.9	2.9	3	2	2	IDC+DCIS	2.5	2.5	0	0.5	0.5	0	0	1.2	1.2	0	0	PR	PR	2		Luminal A
44.61	10.1	3.4	4	3	IDC+DCIS	6	1.3	-4.7	2.1	-2.6	1	-1	2.61538	0.566667	-1	1	PR	PR	3		Luminal B2
40.56	4.2	2.3	2	2	IDC+DCIS	3.1	3.1	0	-0.8	-0.8	-1	-1	0.75	0.741935	-1	0	PR	PR	1		Luminal A
62.85	8.7	0	2	0	IDC	0	0	0	0	0	0	0	1	1	0	0	CR2	CR	5		HER-2 type
55.99	11	6.9	4	3	IDC	5.5	5.5	0	1.4	1.4	1	1	1.25455	1.25455	1	1	PR	PR	3		Luminal B2
43.54	3.4	2.7	2	1	IDC+DCIS	1.5	1.5	0	1.2	1.2	1	1	1.8	1.8	1	1	PR	PR	2		Luminal B1
34.6	6.1	2.8	2	1	IDC+DCIS	0.7	3.4	2.7	-0.6	2.1	-1	1	0.823529	4	1	0	PR	PR	4		TNBC
44.52	2.5	1.2	2	1	IDC+DCIS	0.3	0.8	0.5	0.4	0.9	0	1	1.5	4	1	1	PR	PR	1		Luminal A
39.57	4.1	2.3	2	-1	other	0	0	0	2.3	2.3	1	1	999	999	1	1	CR1	PR	5		HER-2 type
42.7	3.4	0	2	0	IDC	0	0	0	0	0	0	0	1	1	0	0	CR2	CR	2		Luminal B1
27.94	4	3.2	1	2	IDC+DCIS	2.7	3	0.3	0.2	0.5	0	0	1.06667	1.18519	0	0	PR	PR	4		TNBC
61.6	6.4	4.4	3	3	IDC+DCIS	5.5	5.5	0	-1.1	-1.1	-1	-1	0.8	0.8	0	0	PR	PR	1		Luminal A
52.87	3.2	3	2	2	IDC	2.5	2.5	0	0.5	0.5	0	0	1.2	1.2	0	0	PR	PR	3		Luminal B2
37.72	8.6	0.66	3	1	IDC	0.5	10	9.5	-9.34	0.16	-1	0	0.066	1.32	1	-1	PR	PR	1		Luminal B2
61.29	9.9	0.7	4	1	IDC	0.3	6	5.7	-5.3	0.4	-1	0	0.116667	2.33333	1	-1	PR	PR	3		Luminal B2
45.86	6	6.7	2	2	IDC+DCIS	4.7	4.7	0	2	2	1	1	1.42553	1.42553	1	1	PR	Progression	2		Luminal B1
30.33	4	0	2	1	IDC	0.3	1.2	0.9	-1.2	-0.3	-1	0	1	1	0	0	PR	CR	3		Luminal B2
51.56	5.5	2.8	2	1	IDC	1.5	1.5	0	1.3	1.3	1	1	1.86667	1.86667	1	1	PR	PR	2		Luminal A
35.85	5.5	2.8	2	1	IDC+DCIS	1	1.8	0.8	1	1.8	1	1	1.55556	2.8	1	1	PR	PR	1		Luminal A
63.51	10.5	5.3	2	4	IDC	1	1	0	4.3	4.3	1	1	5.3	5.3	1	1	PR	PR	5		Luminal B2
45.71	6.3	0	1	1	IDC+DCIS	1.3	1.3	0	-1.3	-1.3	-1	-1	1	1	0	0	PR	CR	4		TNBC
36.56	4	2.5	2	2	IDC+DCIS	2.5	2.5	0	0	0	0	0	1	1	0	0	PR	PR	1		Luminal A
50.4	#NULL!	0.8	2	1	IDC	1.8	0.3	-1.5	0.5	-1	0	-1	2.66667	0.444444	-1	1	PR	PR	3		Luminal B2
42.18	4.2	3.4	2	2	IDC	2.3	2.5	0.2	0.9	1.1	1	1	1.36	1.47826	1	1	PR	PR	1		Luminal A
50.37	4.3	2.1	2	2	IDC+DCIS	2.2	2.2	0	-0.1	-0.1	0	0	0.954545	0.954545	0	0	PR	PR	1		Luminal A
59.76	6.3	2.8	2	2	IDC	2.3	2.3	0	0.5	0.5	0	0	1.21739	1.21739	0	0	PR	PR	4		TNBC
51.48	5	4.3	2	1	IDC+DCIS	1.9	1.8	-0.1	2.5	2.4	1	1	2.38889	2.26316	1	1	PR	PR	4		TNBC
66.37	3.4	0	3	-1	IDC+DCIS	0	0.6	0.6	-0.6	0	-1	0	1	1	0	0	CR1	CR	2		TNBC
46.16	3	0	2	0	IDC	0	0	0	0	0	0	0	1	1	0	0	CR2	CR	4		TNBC
37.63	2.3	0	2	1	IDC+DCIS	0.2	2.9	2.7	-2.9	-0.2	-1	0	1	1	0	0	PR	CR	5		HER-2 type
38.55	4.1	0	2	0	IDC+DCIS	0	0	0	0	0	0	0	1	1	0	0	CR1	CR	1		Luminal A
50.39	5.6	1.6	2	1	IDC+DCIS	0.4	8.3	7.9	-6.7	1.2	-1	1	0.192771	4	1	-1	PR	PR	1		Luminal B2
36.75	9.4	0.82	3	1	IDC+DCIS	0.1	1.5	1.4	-0.68	0.72	-1	1	0.546667	8.2	1	-1	PR	PR	5		HER-2 type
60.73	4.8	0	2	0	IDC+DCIS	0	0	0	0	0	0	0	1	1	0	0	CR1	CR	1		Luminal A
38.09	3.2	0.96	2	1	IDC	1.7	1.7	0	-0.74	-0.74	-1	-1	0.564706	0.564706	-1	-1	PR	PR	1		Luminal B2
39.41	5.4	0.7	2	1	IDC+DCIS	0.1	2.6	2.5	-1.9	0.6	-1	1	0.269231	7	1	-1	PR	PR	1		Luminal B2
41.39	8.7	1.5	3	1	IDC+DCIS	0.5	1.7	1.2	-0.2	1	0	1	0.882353	3	1	0	PR	PR	1		Luminal B2
41.39	8.7	1	3	1	IDC+DCIS	0.5	1.5	1	-0.5	0.5	0	0	0.666667	2	1	-1	PR	PR	1		Luminal B2
47.51	3.8	0.86	2	1	IDC	0.6	0	-0.6	0.86	0.26	1	0	1	1.43333	1	0	PR	PR	1		Luminal A
31.88	10	2.5	2	2	IDC+DCIS	2.5	2.5	0	0	0	0	0	1	1	0	0	PR	PR	5		HER-2 type
31.88	10	0.8	2	2	IDC+DCIS	2.1	2.1	0	-1.3	-1.3	-1	-1	0.380952	0.380952	-1	-1	PR	PR	5		HER-2 type
44.95	3.8	0	2	0	IDC	0	9.3	9.3	-9.3	0	-1	0	1	1	0	0	CR2	CR	3		Luminal B2
40.91	3.1	0	2	0	IDC	0	0	0	0	0	0	0	1	1	0	0	CR2	CR	3		Luminal B2
61.49	7.1	2.1	2	1	IDC	1.7	3.3	1.6	-1.2	0.4	-1	0	0.636364	1.23529	0	-1	PR	PR	3		TNBC
33.09	12.5	4.7	4	1	IDC+DCIS	0.2	0	-0.2	4.7	4.5	1	1	999	23.5	1	1	PR	PR	3		HER-2 type
38.73	11.6	1.2	4	1	IDC+DCIS	1	0	-1	1.2	0.2	1	0	999	1.2	0	1	PR	PR	3		HER-2 type
38.73	11.6	1.3	4	1	IDC+DCIS	0.5	0	-0.5	1.3	0.8	1	1	999	2.6	1	1	PR	PR	3		HER-2 type
38.73	11.6	1.2	4	1	IDC+DCIS	0.1	0	-0.1	1.2	1.1	1	1	999	12	1	1	PR	PR	3		HER-2 type
38.73	11.6	0	4	1	IDC+DCIS	0	0	0	0	0	0	0	1	1	0	0	CR2	PR	3		HER-2 type
47.87	7.6	0.5	2	1	IDC+DCIS	1	7.5	6.5	-7	-0.5	-1	0	0.0666667	0.5	-1	-1	PR	PR	1		Luminal B1
32.05	3.7	0.54	2	1	IDC	0.5	2	1.5	-1.46	0.04	-1	0	0.27	1.08	0	-1	PR	PR	3		HER-2 type
36.38	7.9	3	4	3	IDC+DCIS	5.7	5.7	0	-2.7	-2.7	-1	-1	0.526316	0.526316	-1	-1	PR	PR	3		Luminal B2
52.89	5.4	2.4	2	1	IDC	1.9	1.9	0	0.5	0.5	0	0	1.26316	1.26316	1	1	PR	PR	3		TNBC
57.42	1.9	0	2	1	IDC	0.2	2	1.8	-2	-0.2	-1	0	1	1	0	0	PR	CR	1		Luminal B1
45.59	7.6	1.76	2	3	IDC+DCIS	10	10	0	-8.24	-8.24	-1	-1	0.18	0.176	-1	-1	PR	PR	4		Luminal B1
58.05	3.8	0	3	1	IDC	0.5	3	2.5	-3	-0.5	-1	0	1	1	0	0	PR	CR	3		Luminal B2
53.74	12.9	9.6	4	3	other	11	11	0	-1.4	-1.4	-1	-1	0.872727	0.872727	0	0	PR	PR	1		Luminal A
62.41	7.3	0	2	0	IDC	0	3	3	-3	0	-1	0	1	1	0	0	CR2	CR	1		Luminal A
56.13	3.5	1.2	2	1	IDC+DCIS	0.3	2.2	1.9	-1	0.9	-1	1	0.545455	4	1	-1	PR	PR	2		Luminal B1
38.41	3.8	0	2	0	IDC	0	0	0	0	0	0	0	1	1	0	0	CR2	CR	3		Luminal B2
50.8	3.8	2	2	1	IDC+DCIS	1.8	1.8	0	0.2	0.2	0	0	1.11111	1.11111	0	0	PR	PR	1		Luminal A
43.92	10.5	3.2	2	1	IDC+DCIS	0.5	1	0.5	2.2	2.7	1	1	3.2	6.4	1	1	PR	PR	1		Luminal A
34.91	4.1	1.3	2	1	IDC+DCIS	0.4	1.2	0.8	0.1	0.9	0	1	1.08333	3.25	1	0	PR	PR	5		Luminal B2
48.42	5.6	0.27	2	0	IDC+DCIS	0	4.2	4.2	-3.93	0.27	-1	0	0.06	999	1	-1	CR1	PR	1		Luminal A
48.42	5	0	2	0	IDC	0	5	5	-5	0	-1	0	1	1	0	0	CR2	CR	1		Luminal A
67.63	13.6	4.5	4	0	IDC+DCIS	0	2.5	2.5	2	4.5	1	1	1.8	999	1	1	CR2	PR	4		TNBC
65.02	9.9	2.7	3	1	IDC+DCIS	1.8	6.5	4.7	-3.8	0.9	-1	1	0.415385	1.5	1	-1	PR	PR	5		Luminal B2
37.71	9.9	0.56	3	-1	IDC+DCIS	0	3	3	-2.44	0.56	-1	1	0.186667	999	1	-1	CR1	PR	3		Luminal B2
54.28	7.5	1.5	3	0	IDC	0	3	3	-1.5	1.5	-1	1	0.5	999	1	-1	CR2	PR	1		Luminal B1
49.99	3.5	1.2	2	1	IDC	0.6	2	1.4	-0.8	0.6	-1	1	0.6	2	1	-1	PR	PR	3		HER-2 type
60.01	3.4	0	2	0	IDC	0	2.5	2.5	-2.5	0	-1	0	1	1	0	0	CR1	CR	3		Luminal B2
52.56	10.4	0.51	3	0	IDC	0	0	0	0.51	0.51	1	1	999	999	1	1	CR2	PR	2		Luminal B1
30.51	5.6	4	2	3	IDC+DCIS	6	6	0	-2	-2	-1	-1	0.666667	0.666667	-1	-1	PR	PR	1		Luminal A
50.27	11.1	1.6	3	1	IDC	1.3	2.5	1.2	-0.9	0.3	-1	0	0.64	1.23077	0	-1	PR	PR	4		Luminal A
50.32	7.7	0.7	2	2	IDC	2.8	2.8	0	-2.1	-2.1	-1	-1	0.25	0.25	-1	-1	PR	PR	3		Luminal B2
58.89	6.4	0	2	0	IDC	0	0	0	0	0	0	0	1	1	0	0	CR2	CR	3		Luminal B2
40.27	3.7	1.2	2	1	IDC+DCIS	1.5	1.5	0	-0.3	-0.3	0	0	0.8	0.8	0	0	PR	PR	3		Luminal B2
56.36	7.3	8.8	2	3	IDC	7.5	7.5	0	1.3	1.3	1	1	1.17333	1.17333	0	0	PR	PR	1		Luminal A
56.66	4.1	0	2	-1	IDC+DCIS	0	2	2	-2	0	-1	0	1	1	0	0	CR1	CR	3		Luminal B2
44.03	9	6.8	3	1	IDC+DCIS	0.7	11	10.3	-4.2	6.1	-1	1	0.618182	9.71429	1	-1	PR	PR	5		HER-2 type
38.54	4.6	0	2	0	IDC	0	0	0	0	0	0	0	1	1	0	0	CR2	CR	1		Luminal B1
